# Supplementary material for: Factors Associated with Colostrum Quality, the Failure of Transfer of Passive Immunity, and the Impact on Calf Health in the First Three Weeks of Life
Source: Animals (Basel). 2023 May 24;13(11):1740. doi: 10.3390/ani13111740 (PMC10251921; doi:10.3390/ani13111740)
Supplement: Supplementary file 1 [file animals-13-01740-s001.zip]

Archive with 1 entries (1 files):
- animals-2414628-supplementary.pdf
